# Supplementary material for: Characterization of the complete mitochondrial genome of Parabreviscolexniepini Xi et al., 2018 (Cestoda, Caryophyllidea)
Source: Zookeys. 2018 Sep 5;(783):97–112. doi: 10.3897/zookeys.783.24674 (PMC6182261; doi:10.3897/zookeys.783.24674)
Supplement: Supplementary material 1 — Table S1. Primers used to amplify and sequence the mitochondrial genomes of Parabreviscolexniepini [file zookeys-783-097-s001.xlsx]

## Sheet: Sheet1
Fragment No.	Gene or region	Primer name	Sequence (5’-3’)	Tm (℃)	Length (bp)
F1	ND5	LLKF1	CACCAAGAGTGCGAGTTTCC	53	523
		LLKR1	CTTAGCATCAGGTGCTTGC
F2	ND5-CYTB	LLKF2	CGTGCTGTTTATGTTAGT	46	3382
		LLKR2	CCACTACGTACGAGTACAA
F3	CYTB	LLKF3	CTTGCTATTGATGATAGAGTC	48	471
		LLKR3	GCCAGAAAGTACCACTCC
F4	CYTB-ND4	LLKF4	TGCTGTAGTGGTAGTAATC	48	1350
		LLKR4	CAGCACACTCATGATGCAGC
F5	ND5-ND1	LLKF5	ACATGCTGAAGCAACTAGG	50	2662
		LLKR5	GAAATCAAACTCCGAGACTG
F6	ND1	LLKF7	GGGATACTCACAAGCTCG	52	364
		LLKR7	CACACTCATAAATCTGGCCTC
F7	ND1-COX1	LLKF8	TCTTACAGGAGTTACGCTA	48	1326
		LLKR8	CCGTATAAAATATGCCCAC
F8	COX1-16S	LLKF9	GTTGTGCTAAGTTAGTCAGAC	46	2323
		LLKR9	GTAGATTCTGTACTCACAG
F9	16S-12S	LLKF10	ATTGGCAGTAGTACCTGC	46	831
		LLKR10	TAATACAAAAAGGACACAC
F10	12S	LLKF11	GCACAGTGCCAGCATCCG	53	356
		LLKR11	GCAGCACAGAGACTTGAC
F11	12S-ND5	LLKF12	TGGCAGCGGGCTATATCTAT	52	2984
		LLKR12	ATCTGCCCAGATCATAACG
