# Supplementary material for: Characterization of the complete mitochondrial genome of Parabreviscolexniepini Xi et al., 2018 (Cestoda, Caryophyllidea)
Source: Zookeys. 2018 Sep 5;(783):97–112. doi: 10.3897/zookeys.783.24674 (PMC6182261; doi:10.3897/zookeys.783.24674)
Supplement: Supplementary material 2 — Table S2. The list of cestodes species and outgroups used for comparative mitogenomic and phylogenetic analyses [file zookeys-783-097-s002.xlsx]

## Sheet: allStat
Taxon	Accession number	Whole Genome				PCGs				rRNA				tRNA
		Size(bp)	AT%	AT-Skew	GC-Skew	Size(bp)	AT%	AT-Skew	GC-Skew	Size(bp)	AT%	AT-Skew	GC-Skew	Size(bp)	AT%	AT-Skew	GC-Skew
Bothriocephalidea
Bothriocephalidae
Schyzocotyle acheilognathi IHB0601	KX589243	14046	69	-0.327	0.333	10074	68.8	-0.389	0.365	1696	66.4	-0.18	0.261	1404	67	-0.119	0.22
Schyzocotyle acheilognathi USA10	KX060595	13849	69.1	-0.328	0.336	10074	69.1	-0.387	0.369	1820	67.7	-0.174	0.252	1417	67.3	-0.117	0.214
Schyzocotyle nayarensis IND904	NC_030317	13852	69.3	-0.307	0.327	10095	69	-0.368	0.356	1820	68.7	-0.158	0.27	1426	67.9	-0.132	0.231
Senga ophiocephalina	NC_034715	13816	70.1	-0.324	0.348	10068	69.9	-0.386	0.384	1699	68.1	-0.175	0.255	1386	68.4	-0.15	0.247
Caryophyllidea
Capingentidae
Breviscolex orientalis	KY486752	14011	58.6	-0.348	0.281	9981	57.4	-0.46	0.32	1654	57.5	-0.182	0.223	1378	55.5	-0.185	0.232
Parabreviscolex niepini	MG674140	15034	59.6	-0.276	0.226	9999	56.6	-0.367	0.234	1660	59.9	-0.196	0.161	1381	59.5	-0.177	0.2
Lytocestidae
Khawia sp2	NC_035430	14504	63.3	-0.25	0.218	10011	61.8	-0.348	0.255	1684	62.1	-0.128	0.229	1360	60.4	-0.152	0.25
Atractolytocestus huronensis	KY486754	15130	62.3	-0.28	0.294	9999	60	-0.396	0.338	1655	60.5	-0.189	0.217	1363	60.5	-0.18	0.262
Khawia sp1	NC_034800	13759	60.3	-0.285	0.183	9996	59.5	-0.354	0.192	1687	60.1	-0.146	0.195	1360	58.7	-0.179	0.234
Khawia sinensis IHB	KY486753	14620	65.6	-0.271	0.263	10014	65	-0.349	0.3	1655	63.4	-0.164	0.25	1354	60.6	-0.152	0.238
Cyclophyllidea
Anoplocephalidae
Anoplocephala magna	KU236385	13759	70.8	-0.313	0.441	10089	71.1	-0.372	0.458	1697	69.1	-0.19	0.366	1407	69.2	-0.176	0.346
Anoplocephala perfoliata	NC_028425	14459	70.9	-0.297	0.412	10092	71.1	-0.361	0.423	1705	70.2	-0.205	0.354	1409	69.6	-0.167	0.338
Dipylidiidae
Dipylidium caninum	NC_021145	14296	72.9	-0.413	0.441	10068	72.7	-0.471	0.479	1699	71.3	-0.307	0.317	1420	70.7	-0.242	0.311
Hymenolepididae
Cloacotaenia megalops	KU641017	13887	71.6	-0.264	0.314	10062	71.3	-0.316	0.331	1681	72.2	-0.135	0.242	1404	70.5	-0.118	0.253
Drepanidotaenia lanceolata Heilongjiang	NC_028164	13573	69.9	-0.317	0.342	10062	70	-0.36	0.362	1674	69.6	-0.21	0.267	1399	68	-0.188	0.259
Hymenolepis diminuta	AF314223	13900	71	-0.285	0.334	10041	71.1	-0.33	0.344	1676	70	-0.186	0.247	1424	69.3	-0.174	0.292
Hymenolepis nana	NC_029245	13764	73	-0.261	0.346	10047	73	-0.31	0.362	1677	71.5	-0.147	0.258	1442	71	-0.129	0.249
Pseudanoplocephala crawfordi	NC_028334	14192	69.7	-0.313	0.39	10083	70	-0.361	0.4	1687	67.8	-0.183	0.294	1430	66.9	-0.195	0.328
Paruterinidae
Cladotaenia vulturi	KU559932	13411	74.7	-0.256	0.36	10056	74.8	-0.3	0.402	1679	73.7	-0.134	0.255	1395	72.6	-0.127	0.236
Taeniidae
Echinococcus equinus	NC_020374	13605	67.9	-0.414	0.516	10092	67.7	-0.475	0.544	1700	67.4	-0.265	0.437	1411	68.3	-0.218	0.369
Echinococcus granulosus	KJ559023	13605	67	-0.43	0.512	10092	66.6	-0.493	0.54	1677	67	-0.278	0.454	1404	67.6	-0.241	0.371
Echinococcus oligarthrus	NC_009461	13791	69.3	-0.399	0.516	10113	69	-0.459	0.546	1708	69.4	-0.261	0.421	1415	68.4	-0.229	0.393
Echinococcus vogeli	NC_009462	13750	67.1	-0.436	0.539	10080	67.1	-0.5	0.575	1701	66.7	-0.286	0.45	1416	66.2	-0.253	0.407
Hydatigera kamiyai TtaFi	AB731761	13853	72.6	-0.278	0.407	10104	72.4	-0.335	0.441	1683	71.5	-0.145	0.349	1385	72.6	-0.123	0.325
Hydatigera krepkogorski	NC_021142	13792	72.8	-0.236	0.374	10101	72.6	-0.295	0.403	1688	72	-0.089	0.308	1380	71.9	-0.107	0.314
Hydatigera parva TpaSp	NC_021141	13482	71.4	-0.285	0.419	10086	71.4	-0.344	0.459	1691	71	-0.117	0.347	1374	70.4	-0.146	0.287
Taenia crassiceps	AF216699	13503	74	-0.314	0.413	10089	73.9	-0.367	0.452	1682	74.4	-0.183	0.313	1418	72.9	-0.171	0.299
Taenia pisiformis	NC_013844	13387	73.1	-0.242	0.343	10077	73.4	-0.292	0.364	1698	73.3	-0.113	0.295	1397	70.3	-0.114	0.277
Taenia saginata	NC_009938	13670	71.5	-0.322	0.445	10104	71.7	-0.376	0.474	1704	69.8	-0.188	0.37	1449	70.4	-0.162	0.332
Versteria mustelae TmuFi9	NC_021143	13582	71.4	-0.35	0.445	10098	71.2	-0.407	0.488	1690	70.7	-0.202	0.309	1416	70.9	-0.183	0.335
Diphyllobothriidea
Diphyllobothriidae
Diphyllobothrium latum	NC_008945	13608	68.2	-0.309	0.245	10071	68	-0.364	0.248	1708	69.1	-0.155	0.245	1418	66.6	-0.153	0.235
Diphyllobothrium nihonkaiense	NC_009463	13747	67.8	-0.301	0.225	10047	67.4	-0.354	0.219	1706	69.4	-0.15	0.234	1396	66.9	-0.158	0.231
Diplogonoporus balaenopterae	NC_017613	13724	68.6	-0.326	0.287	10062	68.8	-0.376	0.287	1692	68.3	-0.164	0.246	1407	67.1	-0.192	0.255
Diplogonoporus grandis	NC_017615	13725	68.8	-0.326	0.286	10062	68.8	-0.375	0.285	1694	68.4	-0.168	0.254	1407	67	-0.191	0.253
Spirometra decipiens	NC_026852	13641	66.3	-0.387	0.345	10059	66.8	-0.454	0.358	1703	62.7	-0.2	0.307	1428	66.3	-0.202	0.306
Spirometra erinaceieuropaei	NC_011037	13643	66.4	-0.388	0.348	10065	66.9	-0.456	0.361	1703	62.9	-0.198	0.306	1428	66.2	-0.203	0.303
Proteocephalidea
Proteocephalinae
Testudotaenia sp. WL-2016	KU761587	13709	66.1	-0.292	0.22	10098	65.4	-0.353	0.216	1678	67.1	-0.127	0.193	1414	66.1	-0.14	0.219
