# Supplementary material for: Characterization of the complete mitochondrial genome of Parabreviscolexniepini Xi et al., 2018 (Cestoda, Caryophyllidea)
Source: Zookeys. 2018 Sep 5;(783):97–112. doi: 10.3897/zookeys.783.24674 (PMC6182261; doi:10.3897/zookeys.783.24674)
Supplement: Supplementary material 3 — Table S3. Nucleotide composition and skewness of different elements of the studied mitochondrial genome [file zookeys-783-097-s003.xlsx]

## Sheet: Parabreviscolex_niepini15034
Regions	Size (bp)	T(U)	C	A	G	AT(%)	GC(%)	GT(%)	AT skew	GC skew
PCGs	9999	38.7	16.6	17.9	26.8	56.6	43.4	65.5	-0.367	0.234
1st codon position	3333	36.3	13.4	20.8	29.5	57.1	42.9	65.8	-0.271	0.376
2nd codon position	3333	45.2	18.6	15	21.2	60.2	39.8	66.4	-0.502	0.063
3rd codon position	3333	34.6	17.9	17.9	29.6	52.5	47.5	64.2	-0.317	0.247
atp6	516	44.2	15.9	15.1	24.8	59.3	40.7	69	-0.49	0.219
cox1	1561	36.9	17.5	19.5	26.1	56.4	43.6	63	-0.308	0.197
cox2	573	33.5	17.1	22.9	26.5	56.4	43.6	60	-0.189	0.216
cox3	643	38.6	17.6	16.3	27.5	54.9	45.1	66.1	-0.405	0.221
cytb	1089	36.4	17.9	19	26.7	55.4	44.6	63.1	-0.313	0.198
nad1	894	40.4	15.3	16.9	27.4	57.3	42.7	67.8	-0.41	0.283
nad2	873	41	15.8	14.1	29.1	55.1	44.9	70.1	-0.489	0.296
nad3	339	40.7	17.1	13.3	28.9	54	46	69.6	-0.508	0.256
nad4	1233	38.8	16.1	17.8	27.2	56.6	43.3	66	-0.371	0.255
nad4L	261	44.4	11.1	18.8	25.7	63.2	36.8	70.1	-0.406	0.396
nad5	1560	37.6	17.6	19	25.8	56.6	43.4	63.4	-0.33	0.191
nad6	459	41.6	14.6	17.6	26.1	59.2	40.7	67.7	-0.404	0.283
rrnL	953	35.6	17.8	24	22.6	59.6	40.4	58.2	-0.194	0.117
rrnS	707	36.2	15.4	24.2	24.2	60.4	39.6	60.4	-0.199	0.221
NCR1	567	34.9	10.2	41.6	13.2	76.5	23.4	48.1	0.088	0.128
NCR2	1428	39.3	8.7	33.3	18.8	72.6	27.5	58.1	-0.083	0.367
tRNAs	1381	35	16.2	24.5	24.3	59.5	40.5	59.3	-0.177	0.2
rRNAs	1660	35.8	16.8	24.1	23.3	59.9	40.1	59.1	-0.196	0.161
Full genome	15034	38	15.6	21.6	24.8	59.6	40.4	62.8	-0.276	0.226
